# Supplementary material for: Diffusiophoresis of a Weakly Charged Dielectric Fluid Droplet in a Cylindrical Pore
Source: Micromachines (Basel). 2025 Jun 13;16(6):707. doi: 10.3390/mi16060707 (PMC12195106; doi:10.3390/mi16060707)
Supplement: Supplementary file 1 [file micromachines-16-00707-s001.zip]

Archive with 1 entries (1 files):
- micromachines-3631835-supplementary.pdf
